# Supplementary material for: Single‐Cell Dissection of Tumor‐Infiltrating Lymphocytes Reveals Cellular Architecture Predictive of Therapeutic Efficacy in Acral Melanoma
Source: Adv Sci (Weinh). 2026 Jan 4;13(35):e21555. doi: 10.1002/advs.202521555 (PMC13292159; doi:10.1002/advs.202521555)
Supplement: Supplementary file 2 — Supporting File: advs73622‐sup‐0001‐Tables 1–4.xlsx. [file ADVS-13-e21555-s002.xlsx]

## Sheet: TableS1
Sample	B cell	CAFs	Endothelial	Myeloid cell	NK	T cell	Tumor cell
PBMC_Pt.1_SD_12W	588 (5.3%)	0 (0.0%)	22 (0.2%)	2122 (19.2%)	644 (5.8%)	7307 (66.1%)	368 (3.3%)
PBMC_Pt.3_SD_12W	641 (6.7%)	0 (0.0%)	33 (0.3%)	1818 (19.1%)	891 (9.4%)	6099 (64.2%)	19 (0.2%)
PBMC_Pt.3_SD_6W	233 (3.0%)	0 (0.0%)	0 (0.0%)	362 (4.6%)	646 (8.3%)	6561 (84.0%)	7 (0.1%)
PBMC_Pt.4_CR_12W	981 (9.8%)	0 (0.0%)	0 (0.0%)	613 (6.1%)	324 (3.2%)	8045 (80.7%)	9 (0.1%)
TILs_Pt.1_SD	0 (0.0%)	0 (0.0%)	0 (0.0%)	0 (0.0%)	150 (1.4%)	10205 (97.3%)	133 (1.3%)
TILs_Pt.2_PD	3 (0.0%)	0 (0.0%)	0 (0.0%)	0 (0.0%)	61 (0.5%)	12783 (98.3%)	163 (1.3%)
TILs_Pt.3_SD	0 (0.0%)	0 (0.0%)	0 (0.0%)	0 (0.0%)	109 (0.8%)	13216 (99.2%)	2 (0.0%)
TILs_Pt.4_CR	0 (0.0%)	0 (0.0%)	0 (0.0%)	0 (0.0%)	74 (0.6%)	12900 (98.5%)	123 (0.9%)
Tissue_Pt.1_SD_pri	55 (0.5%)	763 (6.9%)	616 (5.5%)	79 (0.7%)	86 (0.8%)	1281 (11.5%)	8224 (74.1%)
Tissue_Pt.4_CR_lym	12 (0.1%)	31 (0.3%)	9 (0.1%)	109 (1.1%)	1 (0.0%)	356 (3.6%)	9292 (94.7%)
Tissue_Pt.4_CR_pri	4 (0.1%)	16 (0.2%)	6 (0.1%)	57 (0.8%)	19 (0.3%)	301 (4.0%)	7057 (94.6%)

## Sheet: TableS2
Sample	B cell	Monocyte	NK cell	T cell
PBMC_Pt.1_SD_12W	588 (5.5%)	2122 (19.9%)	644 (6.0%)	7307 (68.5%)
PBMC_Pt.3_SD_12W	641 (6.8%)	1818 (19.2%)	891 (9.4%)	6099 (64.5%)
PBMC_Pt.3_SD_6W	233 (3.0%)	362 (4.6%)	646 (8.3%)	6561 (84.1%)
PBMC_Pt.4_CR_12W	981 (9.8%)	613 (6.2%)	324 (3.3%)	8045 (80.7%)
TILs_Pt.1_SD	0 (0.0%)	0 (0.0%)	150 (1.4%)	10205 (98.6%)
TILs_Pt.2_PD	3 (0.0%)	0 (0.0%)	61 (0.5%)	12783 (99.5%)
TILs_Pt.3_SD	0 (0.0%)	0 (0.0%)	109 (0.8%)	13216 (99.2%)
TILs_Pt.4_CR	0 (0.0%)	0 (0.0%)	74 (0.6%)	12900 (99.4%)
Tissue_Pt.1_SD_pri	55 (3.7%)	79 (5.3%)	86 (5.7%)	1281 (85.3%)
Tissue_Pt.4_CR_lym	12 (2.5%)	109 (22.8%)	1 (0.2%)	356 (74.5%)
Tissue_Pt.4_CR_pri	4 (1.0%)	57 (15.0%)	19 (5.0%)	301 (79.0%)

## Sheet: TableS3
Sample	CD4T Tfh	CD4T Treg	CD4T naive	CD8 Cytotoxic	CD8 Resident	CD8 TEX_eff	CD8 TEX_int	CD8 TEX_prog	CD8 TEX_term	CD8_CD4T	NK
PBMC_Pt.1_SD_12W	1436 (18.3%)	13 (0.2%)	38 (0.5%)	2578 (32.8%)	1931 (24.6%)	32 (0.4%)	26 (0.3%)	694 (8.8%)	118 (1.5%)	345 (4.4%)	644 (8.2%)
PBMC_Pt.3_SD_12W	990 (14.5%)	5 (0.1%)	23 (0.3%)	2948 (43.1%)	146 (2.1%)	74 (1.1%)	19 (0.3%)	1362 (19.9%)	29 (0.4%)	239 (3.5%)	1010 (14.8%)
PBMC_Pt.3_SD_6W	1126 (15.6%)	3 (0.0%)	24 (0.3%)	2475 (34.4%)	31 (0.4%)	56 (0.8%)	20 (0.3%)	2246 (31.2%)	38 (0.5%)	487 (6.8%)	694 (9.6%)
PBMC_Pt.4_CR_12W	429 (5.2%)	2 (0.0%)	31 (0.4%)	1908 (23.2%)	86 (1.0%)	27 (0.3%)	139 (1.7%)	4912 (59.6%)	104 (1.3%)	210 (2.5%)	391 (4.7%)
TILs_Pt.1_SD	1442 (21.2%)	309 (4.5%)	492 (7.2%)	164 (2.4%)	99 (1.5%)	1579 (23.2%)	1083 (15.9%)	391 (5.7%)	639 (9.4%)	531 (7.8%)	85 (1.2%)
TILs_Pt.2_PD	209 (2.8%)	94 (1.3%)	587 (7.9%)	126 (1.7%)	173 (2.3%)	377 (5.1%)	96 (1.3%)	240 (3.2%)	4181 (56.0%)	1361 (18.2%)	16 (0.2%)
TILs_Pt.3_SD	711 (6.8%)	1861 (17.9%)	1631 (15.7%)	45 (0.4%)	58 (0.6%)	2324 (22.3%)	2532 (24.3%)	308 (3.0%)	717 (6.9%)	166 (1.6%)	60 (0.6%)
TILs_Pt.4_CR	1974 (20.8%)	624 (6.6%)	912 (9.6%)	55 (0.6%)	32 (0.3%)	1198 (12.6%)	1538 (16.2%)	138 (1.5%)	999 (10.5%)	2005 (21.1%)	29 (0.3%)
Tissue_Pt.1_SD_pri	259 (27.8%)	13 (1.4%)	18 (1.9%)	51 (5.5%)	471 (50.6%)	4 (0.4%)	31 (3.3%)	20 (2.1%)	8 (0.9%)	16 (1.7%)	40 (4.3%)
Tissue_Pt.4_CR_lym	5 (21.7%)	0 (0.0%)	2 (8.7%)	0 (0.0%)	7 (30.4%)	0 (0.0%)	0 (0.0%)	1 (4.3%)	2 (8.7%)	6 (26.1%)	0 (0.0%)
Tissue_Pt.4_CR_pri	38 (29.2%)	0 (0.0%)	2 (1.5%)	4 (3.1%)	36 (27.7%)	1 (0.8%)	0 (0.0%)	5 (3.8%)	8 (6.2%)	24 (18.5%)	12 (9.2%)

## Sheet: TableS4
Sample	CD8 Cytotoxic	CD8 Resident	CD8 TEX_eff	CD8 TEX_int	CD8 TEX_prog	CD8 TEX_term
PBMC_Pt.1_SD_12W	2578 (47.9%)	1931 (35.9%)	32 (0.6%)	26 (0.5%)	694 (12.9%)	118 (2.2%)
PBMC_Pt.3_SD_12W	2948 (64.4%)	146 (3.2%)	74 (1.6%)	19 (0.4%)	1362 (29.8%)	29 (0.6%)
PBMC_Pt.3_SD_6W	2475 (50.9%)	31 (0.6%)	56 (1.2%)	20 (0.4%)	2246 (46.2%)	38 (0.8%)
PBMC_Pt.4_CR_12W	1908 (26.6%)	86 (1.2%)	27 (0.4%)	139 (1.9%)	4912 (68.5%)	104 (1.4%)
TILs_Pt.1_SD	164 (4.1%)	99 (2.5%)	1579 (39.9%)	1083 (27.4%)	391 (9.9%)	639 (16.2%)
TILs_Pt.2_PD	126 (2.4%)	173 (3.3%)	377 (7.3%)	96 (1.8%)	240 (4.6%)	4181 (80.5%)
TILs_Pt.3_SD	45 (0.8%)	58 (1.0%)	2324 (38.8%)	2532 (42.3%)	308 (5.1%)	717 (12.0%)
TILs_Pt.4_CR	55 (1.4%)	32 (0.8%)	1198 (30.3%)	1538 (38.8%)	138 (3.5%)	999 (25.2%)
Tissue_Pt.1_SD_pri	51 (8.7%)	471 (80.5%)	4 (0.7%)	31 (5.3%)	20 (3.4%)	8 (1.4%)
Tissue_Pt.4_CR_lym	0 (0.0%)	7 (70.0%)	0 (0.0%)	0 (0.0%)	1 (10.0%)	2 (20.0%)
Tissue_Pt.4_CR_pri	4 (7.4%)	36 (66.7%)	1 (1.9%)	0 (0.0%)	5 (9.3%)	8 (14.8%)
